# Supplementary material for: Inferring ongoing cancer evolution from single tumour biopsies using synthetic supervised learning
Source: PLoS Comput Biol. 2022 Apr 28;18(4):e1010007. doi: 10.1371/journal.pcbi.1010007 (PMC9049314; doi:10.1371/journal.pcbi.1010007)
Supplement: S1 Fig — (ZIP) [file pcbi.1010007.s002.zip]

Archive with 2 entries (2 files):
- S1_Fig.html
- __MACOSX/._S1_Fig.html
