# Supplementary material for: Inferring ongoing cancer evolution from single tumour biopsies using synthetic supervised learning
Source: PLoS Comput Biol. 2022 Apr 28;18(4):e1010007. doi: 10.1371/journal.pcbi.1010007 (PMC9049314; doi:10.1371/journal.pcbi.1010007)
Supplement: S3 Fig — To examine the specification of the synthetic data generation process, we iterated the VAF distribution feature vectors from each patient through the entire simulated training data set of 40 million synthetic tumours, searching for the nearest neighbours based on euclidean distance. We provide overlaid histograms of each patient VAF distribution with the closest nearest neighbour. All samples can be examined by using the dropdown menu. The feature vectors for this analysis were generated by using the mean sequencing depth to remove low frequency variants as described in Methods. (ZIP) [file pcbi.1010007.s004.zip]

Archive with 1 entries (1 files):
- S3_Fig.html
