# Supplementary material for: Inferring ongoing cancer evolution from single tumour biopsies using synthetic supervised learning
Source: PLoS Comput Biol. 2022 Apr 28;18(4):e1010007. doi: 10.1371/journal.pcbi.1010007 (PMC9049314; doi:10.1371/journal.pcbi.1010007)
Supplement: S6 Fig — For each VAF distribution, we computed the mean probability estimate across 25 stochastic passes through our trained neural network for the (Top row) both evolutionary mode classification, P(Selection), and the (Bottom row) number of subclone classification, P(N subclones). The interactive plots below show the mean probability estimates for both tasks at increasing subclone frequency (x-axis) and increasing subclone mutations (y-axis) for the top 25 trained deep learning models (dropdown menu). Hovering your cursor will show the mean probability estimate (z) at the given mutation-frequency combination. For P(Selection, we also provide the upper and lower bound of the 89% equal-tailed interval. In practice, to mitigate model overconfidence, we only call positive selection if the lower bound of the 89% interval is greater than 0.5. For reference, we use model TASYG7N3IJR1DLN in downstream inference tasks. (ZIP) [file pcbi.1010007.s007.zip]

Archive with 2 entries (2 files):
- S6_Fig.html
- __MACOSX/._S6_Fig.html
