# Supplementary material for: Inferring ongoing cancer evolution from single tumour biopsies using synthetic supervised learning
Source: PLoS Comput Biol. 2022 Apr 28;18(4):e1010007. doi: 10.1371/journal.pcbi.1010007 (PMC9049314; doi:10.1371/journal.pcbi.1010007)
Supplement: S13 Fig — (Top) VAF distribution for a given simulation. (Bottom left) Approximate posterior for P(Selection). (Bottom right) Approximate posterior for P(N subclones). Each simulation can be browsed in the dropdown menu. (ZIP) [file pcbi.1010007.s014.zip]

Archive with 2 entries (2 files):
- S13_Fig.html
- __MACOSX/._S13_Fig.html
