# Supplementary material for: Inferring ongoing cancer evolution from single tumour biopsies using synthetic supervised learning
Source: PLoS Comput Biol. 2022 Apr 28;18(4):e1010007. doi: 10.1371/journal.pcbi.1010007 (PMC9049314; doi:10.1371/journal.pcbi.1010007)
Supplement: S14 Fig — (Left) The distribution of predicted subclone frequencies when one subclone was correctly predicted (true) vs incorrectly predicted (false). (Right) True subclone frequency (as defined by TEMULATOR) versus predicted subclone frequency. Note that a subclone must appear between ~10–40% VAF for accurate estimation. Blue dots indicate correct prediction of selection. Red dots indicate incorrect prediction of neutrality. (ZIP) [file pcbi.1010007.s015.zip]

Archive with 1 entries (1 files):
- S14_Fig.html
