# Supplementary material for: Inferring ongoing cancer evolution from single tumour biopsies using synthetic supervised learning
Source: PLoS Comput Biol. 2022 Apr 28;18(4):e1010007. doi: 10.1371/journal.pcbi.1010007 (PMC9049314; doi:10.1371/journal.pcbi.1010007)
Supplement: S1 Table — Simulation parameters used in the primary development and benchmarking of TumE models. The simulator used to generate this synthetic data can be found at https://github.com/tomouellette/CanEvolve.jl. And julia scripts for generating synthetic data (synthetic data D—F) can be found at https://github.com/tomouellette/TumE/bin/synthetic.jl. (XLSX) [file pcbi.1010007.s026.xlsx]

## Sheet: S1 Table
Synthetic D / Experiment A	Parameters	Lower Bound	Upper Bound	Fixed or uniformly sampled?
Generation of VAF distributions for model training	Number of subclonal/driver events	1	3	Sampled
	Probability of a beneficial driver mutation	3.33333e-06	0.1	Sampled
	Mutation rate (per genome per division	1	300	Sampled
	Number of clonal mutations	0	3000	Sampled
	Lamda for exponential selection coefficient distribution	1	3	Sampled
	Sequencing depth	50	250	Sampled
	Sequencing dispersion (rho for beta-binomial)	0	0.1	Sampled
	Final virtual tumour size	1000	1000	Fixed
	Detectable subclone range (VAF)	0.09	0.41	Fixed
	Birth rate	log(2)	log(2)	Fixed
	Death rate	0	0	Fixed
Synthetic E / Experiment B	Parameters	Lower Bound	Upper Bound	Fixed or uniformly sampled?
Comparison of different cancer evolution inference methods (statistics and a mixture model) at variable sequencing depths and disperions	Number of subclonal/driver events	1	3	Sampled
	Probability of a beneficial driver mutation	3.33333e-06	0.1	Sampled
	Mutation rate (per genome per division	1	300	Sampled
	Number of clonal mutations	0	3000	Sampled
	Lamda for exponential selection coefficient distribution	1	3	Sampled
	Sequencing depth	50, 100, 150, 200, 250		-
	Sequencing dispersion (rho for beta-binomial)	0, 0.001, 0.003, 0.01, 0.03, 0.1, 0.3		-
	Final virtual tumour size	1000	1000	Fixed
	Detectable subclone range (VAF)	0.09	0.41	Fixed
	Birth rate	log(2)	log(2)	Fixed
	Death rate	0	0	Fixed
Synthetic F / Experiment C	Parameters	Lower Bound	Upper Bound	Fixed or uniformly sampled?
Examing how changes in birth or death rate impact model inferences (where birth rate > death rate)	Number of subclonal/driver events	1	3	Sampled
	Probability of a beneficial driver mutation	3.33333e-06	0.1	Sampled
	Mutation rate (per genome per division	1	300	Sampled
	Number of clonal mutations	0	3000	Sampled
	Lamda for exponential selection coefficient distribution	1	3	Sampled
	Sequencing depth	50	250	Sampled
	Sequencing dispersion (rho for beta-binomial)	0	0.1	Sampled
	Final virtual tumour size	1000	1000	Fixed
	Detectable subclone range (VAF)	0.09	0.41	Fixed
	Birth rate	0.2, 0.4, 0.6, 0.8, 1.0, 2.0		-
	Death rate	0.0, 0.1, 0.2, 0.3, 0.4		-
