# Supplementary material for: Inferring ongoing cancer evolution from single tumour biopsies using synthetic supervised learning
Source: PLoS Comput Biol. 2022 Apr 28;18(4):e1010007. doi: 10.1371/journal.pcbi.1010007 (PMC9049314; doi:10.1371/journal.pcbi.1010007)
Supplement: S2 Table — TumE estimates for the evolutionary mode, number of subclones, and subclone frequency in 88 whole-genome or whole-exome sequenced samples. Note that for completeness, we provide quantitative estimates for ALL parameters across all models. A python package for TumE can be found at https://github.com/tomouellette/TumE. Note that all PCAWG samples have ICGC specimen ids—these can be linked to aliquot ids via publicly available information on the ICGC data repository. (XLSX) [file pcbi.1010007.s027.xlsx]

## Sheet: S2 Table
Mode	n_subclones	P(Selection)	L89% P(Selection)	U89% P(Selection)	P(0 subclone)	L89% P(0 subclone)	U89% P(0 subclone)	P(1 subclone)	L89% P(1 subclone)	U89% P(1 subclone)	P(2 subclone)	L89% P(2 subclone)	U89% P(2 subclone)	freq_1_sub	min_freq_1_sub	max_freq_1_sub	freq_2_sub_B	min_freq_2_sub_B	max_freq_2_sub_B	freq_2_sub_A	min_freq_2_sub_A	max_freq_2_sub_A	sample_id	purity	mean_effective_coverage
selection	2	0.996671	0.980601	1	0	0	0.001	0.345	0.193	0.485	0.654	0.513	0.807	0.322219	0.264723	0.35891	0.118777	0.108963	0.132408	0.345319	0.325903	0.359181	AML (primary)	0.907	292.223
neutral	0	0.635868	0.202914	0.970833	0.147	0.006	0.373	0.551	0.397	0.671	0.302	0.189	0.444	0.357776	0.314369	0.42285	0.131059	0.0938176	0.186652	0.362176	0.343674	0.380787	AML (relapse)	0.362	14.7383
neutral	0	0.715061	0.310149	0.937235	0.099	0.009	0.349	0.449	0.34	0.532	0.452	0.295	0.573	0.256582	0.193833	0.314011	0.13372	0.0998127	0.162719	0.312451	0.255394	0.358428	tumor1_F	0.72	277.697
selection	1	0.957608	0.797781	0.999657	0.012	0	0.048	0.586	0.517	0.676	0.402	0.321	0.475	0.353826	0.291239	0.414468	0.109059	0.0963928	0.155657	0.376836	0.345685	0.40847	tumor1_U	0.6	241.038
neutral	0	0.72015	0.334084	0.950311	0.063	0.006	0.21	0.522	0.421	0.606	0.415	0.344	0.507	0.339796	0.225102	0.37434	0.12128	0.0929378	0.170604	0.356778	0.335462	0.37758	tumor1_Z	0.61	260.452
neutral	0	0.796303	0.481164	0.981919	0.034	0.001	0.117	0.482	0.434	0.54	0.484	0.402	0.548	0.333599	0.219962	0.412234	0.104263	0.0979732	0.120859	0.378407	0.351456	0.400329	tumor3_AE	0.82	172.159
neutral	0	0.584773	0.141131	0.937751	0.148	0.008	0.494	0.447	0.274	0.547	0.405	0.203	0.52	0.381284	0.338544	0.430296	0.120008	0.103515	0.13078	0.382112	0.357154	0.408278	tumor3_H	0.51	121.696
selection	1	0.943677	0.792473	0.999091	0.01	0	0.041	0.626	0.549	0.72	0.363	0.279	0.43	0.365493	0.30021	0.410209	0.152471	0.102005	0.18863	0.384907	0.353116	0.407603	tumor3_N	0.54	157.264
selection	1	0.998728	0.996198	1	0	0	0	0.373	0.209	0.515	0.627	0.485	0.791	0.271716	0.22844	0.307024	0.157194	0.140762	0.184091	0.302889	0.282983	0.320562	tumor3_P	0.64	150.106
selection	1	0.866079	0.597153	0.988935	0.025	0	0.087	0.414	0.307	0.519	0.561	0.436	0.679	0.35787	0.30904	0.394675	0.129907	0.111201	0.14766	0.354092	0.335289	0.37272	tumor3_T	0.62	158.54
neutral	0	0.0702019	0.00631183	0.19938	0.638	0.281	0.909	0.209	0.057	0.402	0.153	0.032	0.299	0.357838	0.2885	0.418478	0.119844	0.0906024	0.190862	0.366027	0.336415	0.399997	SP82780	0.927	72.5841
neutral	0	0.460045	0.0030975	0.99762	0.183	0	0.94	0.672	0.049	0.972	0.145	0.005	0.426	0.352656	0.197127	0.416197	0.155928	0.117235	0.202942	0.387587	0.349568	0.424361	SP124376	0.783	62.5541
selection	1	0.853528	0.598968	0.991394	0.041	0.001	0.14	0.548	0.443	0.649	0.411	0.302	0.512	0.379057	0.336972	0.427104	0.136502	0.109687	0.169061	0.373378	0.32554	0.406056	SP125726	0.99	83.7592
selection	1	0.998194	0.992785	1	0.001	0	0.006	0.632	0.542	0.731	0.367	0.268	0.457	0.308869	0.257561	0.341371	0.10247	0.09	0.122002	0.352262	0.321812	0.379963	SP117595	0.95	65.7414
selection	1	0.993225	0.967531	1	0.005	0	0.023	0.673	0.58	0.778	0.322	0.218	0.419	0.198132	0.19277	0.249618	0.178523	0.150388	0.206063	0.316404	0.290397	0.343593	SP125693	0.92	76.5758
neutral	0	0.371829	0.0626873	0.796124	0.274	0.036	0.645	0.468	0.216	0.641	0.258	0.093	0.38	0.374272	0.328941	0.422175	0.110644	0.0939079	0.139847	0.389643	0.363323	0.419845	SP107813	0.749	61.7878
neutral	0	0.780794	0.107264	0.999936	0.037	0	0.208	0.775	0.581	0.947	0.188	0.04	0.364	0.357261	0.254592	0.410338	0.207592	0.131987	0.323442	0.392275	0.357146	0.42469	SP97771	0.94	67.9679
selection	1	0.989286	0.962773	0.999976	0.005	0	0.025	0.602	0.516	0.692	0.393	0.306	0.479	0.28506	0.24665	0.315093	0.105508	0.0927258	0.124146	0.340752	0.303498	0.387193	SP112827	0.608	61.7943
neutral	0	0.0335615	0.00249361	0.0972296	0.851	0.678	0.977	0.081	0.013	0.176	0.067	0.009	0.155	0.170502	0.13275	0.240331	0.138752	0.126472	0.155986	0.309173	0.218289	0.353001	SP112833	0.42	64.661
selection	1	0.998173	0.990677	1	0.001	0	0.004	0.576	0.451	0.693	0.423	0.307	0.549	0.360544	0.327085	0.401311	0.0976725	0.09	0.106462	0.382101	0.358284	0.414433	SP112953	0.628	71.2015
selection	1	0.998967	0.996261	1	0	0	0.001	0.549	0.418	0.672	0.451	0.328	0.582	0.219965	0.194811	0.273597	0.141706	0.12152	0.165547	0.273328	0.220472	0.307556	SP117949	0.9	78.4826
neutral	0	0.508391	0.182508	0.848004	0.128	0.02	0.305	0.458	0.357	0.541	0.414	0.309	0.511	0.33498	0.283929	0.382741	0.108023	0.0922876	0.131679	0.3505	0.322832	0.382756	SP135422	0.782	60.4287
selection	1	0.997953	0.992255	0.999999	0	0	0.002	0.64	0.53	0.758	0.36	0.242	0.47	0.236852	0.194992	0.277822	0.165448	0.129438	0.217642	0.308222	0.260314	0.354721	SP106758	0.958	74.2532
neutral	0	0.585933	0.220908	0.930654	0.134	0.015	0.346	0.485	0.373	0.588	0.382	0.253	0.505	0.306402	0.192009	0.367068	0.11642	0.095129	0.142379	0.330468	0.296534	0.385464	SP117441	0.909	61.693
neutral	0	0.0856893	0.0095152	0.236795	0.66	0.337	0.927	0.189	0.046	0.353	0.15	0.031	0.299	0.202711	0.143381	0.335355	0.126977	0.0975558	0.151956	0.335932	0.268697	0.392375	SP125752	0.927	60.6313
selection	1	0.991509	0.964941	0.999987	0.003	0	0.01	0.677	0.574	0.773	0.32	0.225	0.424	0.361644	0.30932	0.413747	0.16315	0.110433	0.245784	0.381485	0.336893	0.418864	SP125791	0.95	71.6456
selection	1	0.977163	0.911321	0.999833	0.008	0	0.029	0.624	0.527	0.718	0.368	0.27	0.465	0.359251	0.321086	0.401749	0.135719	0.107416	0.187496	0.377251	0.311123	0.430924	SP114996	0.884	64.8101
selection	1	0.998708	0.993912	1	0.001	0	0.003	0.677	0.565	0.778	0.322	0.222	0.435	0.344365	0.311143	0.392932	0.141344	0.109504	0.185876	0.362745	0.329346	0.423839	SP114968	0.86	83.2577
neutral	0	0.122359	0.0291322	0.294368	0.469	0.21	0.741	0.275	0.136	0.395	0.256	0.116	0.406	0.341815	0.296673	0.395107	0.134058	0.097175	0.196338	0.374855	0.349766	0.414763	SP127636	0.809	60.907
selection	1	0.995907	0.98126	0.999997	0.002	0	0.009	0.579	0.476	0.678	0.419	0.321	0.519	0.265695	0.211781	0.303465	0.124145	0.0974817	0.147199	0.288666	0.253423	0.315379	SP106808	0.92	68.5632
neutral	0	0.11732	0.0264798	0.274296	0.566	0.312	0.841	0.235	0.093	0.372	0.199	0.07	0.333	0.286463	0.164553	0.403598	0.110868	0.095086	0.144599	0.32756	0.227319	0.389799	SP135346	0.937	66.7249
neutral	0	0.670204	0.235475	0.973703	0.086	0.002	0.323	0.477	0.391	0.571	0.437	0.283	0.571	0.344019	0.203381	0.41813	0.0974201	0.09	0.109741	0.390628	0.363113	0.429988	SP107874	0.55	62.0089
neutral	0	0.0403744	0.00552471	0.114971	0.778	0.519	0.95	0.129	0.032	0.278	0.093	0.016	0.218	0.202274	0.105449	0.351855	0.11359	0.0967746	0.136051	0.367104	0.328353	0.404049	SP117493	0.918	63.5766
neutral	0	0.448719	0.152867	0.787658	0.19	0.037	0.386	0.418	0.32	0.506	0.392	0.268	0.502	0.351775	0.296667	0.408218	0.113272	0.0974608	0.131905	0.365498	0.312078	0.401892	SP124273	0.953	61.8597
neutral	0	0.314406	0.0414559	0.85102	0.363	0.023	0.821	0.395	0.131	0.61	0.243	0.054	0.425	0.352853	0.1626	0.428277	0.0972357	0.09	0.106356	0.390764	0.359724	0.436147	SP102511	0.9	87.7154
selection	1	0.9975	0.987059	1	0.002	0	0.006	0.662	0.569	0.756	0.336	0.244	0.427	0.350038	0.297267	0.41363	0.108447	0.0922791	0.146944	0.358235	0.303394	0.419301	SP125804	0.879	66.0322
neutral	0	0.442403	1.03118e-06	0.999994	0.286	0	1	0.58	0	0.989	0.134	0	0.506	0.308542	0.09	2.36018	0.143337	0.0928652	0.202486	0.367944	0.288996	0.416355	SP124449	0.877	96.2968
neutral	0	0.428968	0.0739899	0.880277	0.207	0.017	0.552	0.506	0.278	0.663	0.287	0.151	0.395	0.373702	0.327855	0.421506	0.113072	0.0964669	0.133708	0.377235	0.337865	0.410547	SP125757	0.953	74.0824
selection	1	0.998591	0.996214	1	0	0	0.002	0.471	0.344	0.588	0.528	0.41	0.656	0.212724	0.194451	0.267612	0.18949	0.161966	0.218625	0.264384	0.221598	0.310992	SP125780	0.915	62.4993
selection	1	0.960788	0.845409	0.999663	0.01	0	0.046	0.669	0.584	0.758	0.321	0.231	0.406	0.366872	0.321292	0.408718	0.141508	0.101238	0.219529	0.386415	0.358186	0.431615	SP114987	0.91	63.4795
selection	1	0.998835	0.994583	1	0.001	0	0.003	0.653	0.563	0.752	0.347	0.247	0.437	0.327772	0.298912	0.359297	0.111403	0.0938019	0.143121	0.356624	0.3313	0.408569	SP114992	0.88	64.5121
neutral	0	0.529861	0.116455	0.920436	0.179	0.006	0.52	0.485	0.298	0.626	0.337	0.183	0.449	0.335271	0.284459	0.403789	0.143974	0.109471	0.177071	0.370351	0.338076	0.410277	SP114951	0.824	60.4384
neutral	0	0.200294	0.041587	0.47237	0.41	0.113	0.75	0.342	0.143	0.51	0.248	0.105	0.393	0.246585	0.145894	0.347669	0.110423	0.0967881	0.138017	0.364927	0.338029	0.411963	SP115085	0.922	65.4323
neutral	0	0.35563	0.0829301	0.776092	0.237	0.024	0.542	0.476	0.288	0.625	0.286	0.153	0.401	0.388119	0.338521	0.445261	0.12932	0.096845	0.150975	0.382082	0.339398	0.432205	SP135427	0.92	87.8003
neutral	0	0.215611	0.0406424	0.54571	0.418	0.098	0.778	0.332	0.135	0.507	0.251	0.087	0.405	0.312068	0.164275	0.398244	0.102257	0.0946625	0.117513	0.375455	0.347853	0.421184	SP102499	0.93	61.3602
neutral	0	0.607468	0.23917	0.93164	0.123	0.01	0.322	0.472	0.374	0.549	0.405	0.26	0.506	0.26209	0.107439	0.381748	0.107309	0.0955565	0.134563	0.371584	0.341076	0.409184	SP117043	0.87	70.2496
selection	1	0.962164	0.840235	0.999902	0.01	0	0.033	0.677	0.591	0.769	0.313	0.228	0.397	0.354537	0.309481	0.400023	0.152882	0.103944	0.197882	0.38853	0.359118	0.418748	SP125797	0.84	62.0698
neutral	0	0.212976	0.0473526	0.493146	0.334	0.094	0.588	0.362	0.221	0.49	0.304	0.17	0.43	0.332823	0.280699	0.381523	0.105661	0.0916644	0.150996	0.36119	0.331415	0.393442	SP127630	0.904	71.303
neutral	0	0.0529849	0.00756962	0.138545	0.653	0.408	0.878	0.196	0.072	0.323	0.151	0.051	0.28	0.136925	0.09	0.282856	0.107849	0.0956889	0.125813	0.305885	0.197663	0.402246	SP135354	0.91	67.6876
selection	1	0.989799	0.944576	0.999999	0.003	0	0.019	0.63	0.539	0.718	0.367	0.277	0.458	0.35924	0.321122	0.409367	0.117745	0.0922851	0.158615	0.386418	0.347974	0.42248	SP114962	0.799	60.0243
neutral	0	0.557238	2.29091e-26	1	0.22	0	1	0.666	0	1	0.113	0	0.9	0.641812	0.09	11.4931	0.147573	0.093479	0.261051	0.263031	0.160462	0.348243	SP124447	0.92	93.9038
selection	1	0.853737	0.525086	0.993988	0.039	0	0.144	0.576	0.497	0.681	0.385	0.287	0.476	0.364391	0.30034	0.406685	0.0988122	0.09	0.108632	0.374534	0.349285	0.408066	SP102537	0.761	72.4868
selection	1	0.99946	0.998173	1	0.001	0	0.002	0.676	0.564	0.784	0.322	0.216	0.435	0.252321	0.195928	0.295507	0.116508	0.100197	0.15741	0.286941	0.24326	0.314495	SP116742	0.972	75.0239
neutral	0	0.653685	0.225728	0.967332	0.123	0.006	0.387	0.514	0.346	0.609	0.363	0.253	0.447	0.343576	0.264525	0.397413	0.119503	0.0997609	0.139333	0.370462	0.29871	0.414996	SP114960	0.88	69.5207
selection	1	0.985391	0.931072	0.99999	0.004	0	0.023	0.484	0.368	0.588	0.512	0.403	0.625	0.305562	0.276338	0.333941	0.117301	0.0985197	0.140547	0.341274	0.314025	0.380936	SP114949	0.78	60.8142
selection	1	0.956238	0.817331	0.999647	0.01	0	0.042	0.529	0.44	0.627	0.461	0.348	0.558	0.332828	0.251297	0.388194	0.10192	0.0927282	0.117126	0.369698	0.342279	0.409212	SP106815	0.849	75.7593
neutral	0	0.73073	0.346129	0.975421	0.099	0.003	0.325	0.51	0.378	0.635	0.391	0.236	0.533	0.372217	0.326054	0.423351	0.129464	0.0988931	0.157669	0.363876	0.326896	0.405511	SP124444	0.955	81.1142
selection	1	0.977283	0.901393	0.999969	0.005	0	0.014	0.427	0.297	0.548	0.568	0.442	0.699	0.223266	0.165351	0.274824	0.135979	0.121211	0.158881	0.272876	0.229637	0.305992	SP102647	0.708	70.4375
selection	1	0.98775	0.945882	0.999978	0.003	0	0.016	0.518	0.405	0.625	0.479	0.371	0.588	0.325457	0.298873	0.362069	0.126845	0.104194	0.147153	0.353691	0.332744	0.390929	SP114958	0.85	65.9107
selection	1	0.986542	0.931753	0.999992	0.004	0	0.02	0.614	0.492	0.724	0.382	0.269	0.505	0.306755	0.285456	0.334272	0.107098	0.0937624	0.12731	0.335194	0.308852	0.382325	SP112859	0.58	71.4005
selection	1	0.998135	0.992301	1	0.001	0	0.002	0.553	0.43	0.657	0.447	0.343	0.569	0.270325	0.222537	0.307592	0.132785	0.104326	0.170037	0.31933	0.282945	0.356326	SP125763	0.849	65.6153
selection	1	0.995225	0.980545	1	0.002	0	0.007	0.542	0.419	0.654	0.457	0.344	0.58	0.308337	0.236978	0.367977	0.101019	0.0924863	0.11513	0.362989	0.340732	0.397029	SP115073	0.94	73.7005
selection	1	0.997732	0.989358	1	0.001	0	0.004	0.601	0.501	0.688	0.398	0.311	0.498	0.339396	0.309519	0.381012	0.147449	0.111498	0.206867	0.372309	0.342903	0.423322	SP114966	0.85	70.2846
selection	1	0.967562	0.856397	0.99999	0.008	0	0.04	0.563	0.484	0.657	0.429	0.334	0.516	0.160074	0.120447	0.199001	0.131778	0.109618	0.156223	0.211262	0.170537	0.295244	SP102485	0.91	71.4469
neutral	0	0.521314	0.119909	0.925194	0.174	0.016	0.467	0.452	0.311	0.551	0.374	0.224	0.488	0.18582	0.0995186	0.277762	0.114925	0.0990397	0.126311	0.344421	0.304775	0.381359	SP106797	0.969	86.672
selection	2	0.970676	0.882741	0.999846	0.009	0	0.043	0.387	0.281	0.48	0.605	0.501	0.719	0.196365	0.161996	0.258037	0.157104	0.128558	0.202586	0.251647	0.185392	0.313468	SP135448	0.86	75.1034
neutral	0	0.27865	1.10153e-09	0.999997	0.426	0	1	0.534	0	1	0.04	0	0.229	0.302988	0.194689	0.873503	0.178666	0.136752	0.246338	0.374372	0.333877	0.409522	SP124431	0.479	72.3646
selection	1	0.998274	0.99099	1	0.001	0	0.003	0.643	0.552	0.742	0.356	0.257	0.447	0.278217	0.229639	0.306799	0.125242	0.0989557	0.165083	0.327084	0.288487	0.364546	SP125713	0.913	67.3607
selection	1	0.998909	0.995495	1	0.001	0	0.003	0.635	0.555	0.731	0.364	0.269	0.442	0.351001	0.317894	0.399201	0.0970926	0.09	0.12489	0.383366	0.354696	0.412251	SP112815	0.759	60.0804
neutral	0	0.131425	0.0277594	0.310119	0.516	0.188	0.848	0.25	0.085	0.404	0.233	0.068	0.41	0.233506	0.174311	0.35257	0.142736	0.125866	0.166091	0.338507	0.297103	0.381634	SP114900	0.87	64.5935
selection	1	0.95829	0.82506	0.999638	0.01	0	0.047	0.539	0.412	0.655	0.45	0.333	0.577	0.243269	0.19761	0.319605	0.198249	0.143922	0.291099	0.297075	0.241261	0.342801	SP98869	0.768	75.3133
neutral	0	0.205737	0.0231265	0.593907	0.457	0.102	0.817	0.332	0.119	0.528	0.211	0.066	0.381	0.151945	0.09	0.313366	0.100916	0.0904378	0.115952	0.378059	0.346982	0.418902	SP102581	0.87	72.9666
selection	1	0.975266	0.894569	0.99994	0.008	0	0.036	0.612	0.525	0.7	0.381	0.294	0.462	0.34712	0.195312	0.411863	0.131525	0.0978255	0.175401	0.347755	0.267854	0.413554	SP125710	0.881	66.4593
neutral	0	0.55541	0.0727816	0.971192	0.192	0.005	0.576	0.486	0.252	0.633	0.322	0.16	0.429	0.352085	0.272253	0.413504	0.100549	0.0905646	0.117607	0.383451	0.321967	0.420214	SP114903	0.85	65.3342
neutral	0	0.0317767	0.00229193	0.101815	0.784	0.457	0.968	0.132	0.021	0.323	0.083	0.011	0.208	0.363675	0.302148	0.427006	0.109336	0.09	0.172943	0.371285	0.328509	0.403498	SP82614	0.97	71.6227
neutral	0	0.394309	0.0913904	0.804301	0.241	0.031	0.585	0.405	0.247	0.53	0.354	0.168	0.498	0.374262	0.306995	0.424054	0.139727	0.108956	0.171721	0.385992	0.330743	0.419012	SP107956	0.551	62.8268
neutral	0	0.504955	0.180172	0.865439	0.153	0.02	0.331	0.457	0.369	0.539	0.39	0.274	0.486	0.371591	0.32438	0.413928	0.102831	0.0917399	0.119344	0.38081	0.349844	0.425817	SP117984	0.94	65.6287
selection	1	0.89402	0.589123	0.998923	0.023	0	0.098	0.514	0.434	0.585	0.462	0.363	0.549	0.150532	0.0969582	0.189237	0.119931	0.101742	0.13861	0.212543	0.185388	0.298519	SP118043	0.87	76.1589
selection	2	0.999909	0.999856	1	0	0	0	0.312	0.146	0.463	0.687	0.534	0.854	0.266725	0.225853	0.300956	0.121218	0.106158	0.141191	0.299825	0.265038	0.333682	SP80615	0.839	65.892
neutral	0	0.138028	0.0242574	0.338826	0.492	0.183	0.776	0.293	0.128	0.456	0.215	0.093	0.375	0.369179	0.323062	0.415939	0.128674	0.102379	0.163945	0.387032	0.324922	0.432643	SP110816	0.609	63.4307
neutral	0	0.305566	0.0361229	0.779172	0.359	0.036	0.77	0.39	0.144	0.583	0.251	0.078	0.402	0.179215	0.12003	0.244808	0.124278	0.106513	0.146374	0.265668	0.196422	0.345707	SP102547	0.871	72.9322
neutral	0	0.311189	0.0472779	0.690525	0.324	0.061	0.684	0.433	0.212	0.616	0.243	0.09	0.397	0.152378	0.0944577	0.286514	0.106184	0.093671	0.132313	0.362283	0.326375	0.409129	SP135274	0.928	72.4445
neutral	0	0.0859028	0.0202446	0.191977	0.633	0.367	0.845	0.203	0.089	0.339	0.164	0.066	0.292	0.164355	0.104278	0.286639	0.112872	0.0951194	0.131738	0.351639	0.319813	0.39814	SP106669	0.893	60.0763
neutral	0	0.669948	0.268563	0.940144	0.111	0.005	0.31	0.489	0.367	0.599	0.401	0.279	0.511	0.355669	0.319284	0.404121	0.151014	0.121894	0.179456	0.362791	0.334367	0.412701	SP114898	0.939	80.0382
selection	1	0.966389	0.841102	0.999989	0.011	0	0.054	0.497	0.431	0.566	0.492	0.406	0.565	0.152238	0.108395	0.208244	0.131661	0.112308	0.156633	0.212985	0.187061	0.298878	SP106722	0.759	61.9889
selection	1	0.986322	0.943221	0.999986	0.006	0	0.027	0.523	0.439	0.608	0.472	0.385	0.56	0.29273	0.211457	0.335714	0.110316	0.0959352	0.129216	0.351751	0.329125	0.374244	SP135288	0.78	73.1118
selection	1	0.98173	0.921185	0.999967	0.005	0	0.017	0.65	0.571	0.738	0.345	0.26	0.424	0.323132	0.262642	0.384196	0.187816	0.142079	0.23718	0.386416	0.351175	0.424752	SP125717	0.809	61.2969
selection	2	0.998837	0.996097	1	0.001	0	0.005	0.351	0.221	0.466	0.647	0.53	0.779	0.189286	0.162037	0.249979	0.170237	0.14931	0.205431	0.256773	0.204053	0.299256	SP135316	0.88	86.6525
