# Supplementary material for: Inferring ongoing cancer evolution from single tumour biopsies using synthetic supervised learning
Source: PLoS Comput Biol. 2022 Apr 28;18(4):e1010007. doi: 10.1371/journal.pcbi.1010007 (PMC9049314; doi:10.1371/journal.pcbi.1010007)
Supplement: S3 Table — MOBSTER estimates in 78 PCAWG samples. MOBSTER was run with both ICL and reICL model selection. Default settings were used as outlined in MOBSTER package. VAFs were filtered above 5% VAF and below 70% VAF before application of MOBSTER. Only diploid regions were used. The number of subclones were determined as follows. Any sample contained in the set ({tail = TRUE, c1freq > 0, c2freq > 0}, {tail = FALSE, c1freq & c2freq & c3freq > 0}) were labeled 1 subclone, {tail = TRUE, c1freq & c2freq & c3freq > 0} were labeled as 2 subclones. The remaining samples were labeled 0 subclones. (XLSX) [file pcbi.1010007.s028.xlsx]

## Sheet: S3 Table
icgc_specimen_id	nsubclonal	tail	method	c1freq	c2freq	c3freq
SP102485	1	TRUE	reICL	0.513913	0.160804	0
SP102485	0	FALSE	ICL	0.512037	0.137972	0
SP102499	0	FALSE	reICL	0.497266	0.128656	0
SP102499	0	FALSE	ICL	0.497266	0.128656	0
SP102511	0	FALSE	reICL	0.488515	0.111769	0
SP102511	0	FALSE	ICL	0.488515	0.111769	0
SP102537	0	FALSE	reICL	0.494549	0.112635	0
SP102537	0	FALSE	ICL	0.494549	0.112635	0
SP102547	1	TRUE	reICL	0.509349	0.161227	0
SP102547	0	FALSE	ICL	0.506249	0.140239	0
SP102581	0	FALSE	reICL	0.484533	0.110922	0
SP102581	0	FALSE	ICL	0.484533	0.110922	0
SP102647	1	TRUE	reICL	0.520182	0.200397	0
SP102647	0	FALSE	ICL	0.52041	0.190217	0
SP106669	0	FALSE	reICL	0.49508	0.135784	0
SP106669	0	FALSE	ICL	0.49508	0.135784	0
SP106722	0	FALSE	reICL	0.498963	0.154333	0
SP106722	0	FALSE	ICL	0.498963	0.154333	0
SP106758	1	TRUE	reICL	0.515522	0.275297	0
SP106758	0	FALSE	ICL	0.514339	0.213821	0
SP106797	1	TRUE	reICL	0.504793	0.170566	0
SP106797	0	FALSE	ICL	0.502298	0.130399	0
SP106808	2	TRUE	reICL	0.521613	0.288991	0.10594
SP106808	1	FALSE	ICL	0.524187	0.28579	0.096146
SP106815	0	FALSE	reICL	0.47975	0.116124	0
SP106815	0	FALSE	ICL	0.47975	0.116124	0
SP107813	0	FALSE	reICL	0.496017	0.155725	0
SP107813	0	FALSE	ICL	0.496017	0.155725	0
SP107874	0	FALSE	reICL	0.487551	0.119774	0
SP107874	0	FALSE	ICL	0.487551	0.119774	0
SP107956	0	FALSE	reICL	0.496791	0.168853	0
SP107956	0	FALSE	ICL	0.496791	0.168853	0
SP110816	0	FALSE	reICL	0.499003	0.196745	0
SP110816	0	FALSE	ICL	0.499003	0.196745	0
SP112815	0	FALSE	reICL	0.4745	0.104701	0
SP112815	0	FALSE	ICL	0.4745	0.104701	0
SP112827	0	TRUE	reICL	0.486631	0	0
SP112827	0	FALSE	ICL	0.503394	0.183105	0
SP112833	1	TRUE	reICL	0.474138	0.177826	0
SP112833	0	FALSE	ICL	0.492861	0.167153	0
SP112859	0	TRUE	reICL	0.488603	0	0
SP112859	0	TRUE	ICL	0.488603	0	0
SP112953	0	FALSE	reICL	0.467711	0.107451	0
SP112953	0	FALSE	ICL	0.467711	0.107451	0
SP114898	1	TRUE	reICL	0.501142	0.207291	0
SP114898	0	FALSE	ICL	0.501162	0.191729	0
SP114900	0	FALSE	reICL	0.499791	0.180987	0
SP114900	0	FALSE	ICL	0.499791	0.180987	0
SP114903	0	FALSE	reICL	0.496011	0.153944	0
SP114903	0	FALSE	ICL	0.496011	0.153944	0
SP114949	0	FALSE	reICL	0.486573	0.215078	0
SP114949	0	FALSE	ICL	0.486573	0.215078	0
SP114951	0	FALSE	reICL	0.50053	0.206511	0
SP114951	0	FALSE	ICL	0.50053	0.206511	0
SP114958	0	TRUE	reICL	0.482956	0	0
SP114958	0	FALSE	ICL	0.507592	0.259082	0
SP114960	0	FALSE	reICL	0.500148	0.191547	0
SP114960	0	FALSE	ICL	0.500148	0.191547	0
SP114962	0	TRUE	reICL	0.48515	0	0
SP114962	0	FALSE	ICL	0.500704	0.224978	0
SP114966	0	TRUE	reICL	0.487528	0	0
SP114966	0	FALSE	ICL	0.505303	0.255944	0
SP114968	0	TRUE	reICL	0.492219	0	0
SP114968	0	FALSE	ICL	0.503801	0.212987	0
SP114987	0	TRUE	reICL	0.491437	0	0
SP114987	0	TRUE	ICL	0.491437	0	0
SP114992	0	TRUE	reICL	0.488476	0	0
SP114992	0	FALSE	ICL	0.505222	0.226367	0
SP114996	0	TRUE	reICL	0.494026	0	0
SP114996	0	TRUE	ICL	0.494026	0	0
SP115073	0	FALSE	reICL	0.458754	0.101462	0
SP115073	0	FALSE	ICL	0.458754	0.101462	0
SP115085	1	TRUE	reICL	0.499753	0.14731	0
SP115085	0	FALSE	ICL	0.496863	0.125939	0
SP116742	1	TRUE	reICL	0.53462	0.287789	0
SP116742	1	FALSE	ICL	0.532404	0.273017	0.0835256
SP117043	0	FALSE	reICL	0.48874	0.121571	0
SP117043	0	FALSE	ICL	0.48874	0.121571	0
SP117441	0	TRUE	reICL	0.496979	0	0
SP117441	0	FALSE	ICL	0.49644	0.124569	0
SP117493	0	FALSE	reICL	0.472017	0.128985	0
SP117493	0	FALSE	ICL	0.472017	0.128985	0
SP117595	0	TRUE	reICL	0.483111	0	0
SP117595	0	FALSE	ICL	0.460926	0.0999131	0
SP117949	1	TRUE	reICL	0.523855	0.206012	0
SP117949	0	FALSE	ICL	0.51933	0.177052	0
SP117984	0	FALSE	reICL	0.49921	0.138321	0
SP117984	0	FALSE	ICL	0.49921	0.138321	0
SP118043	1	TRUE	reICL	0.502979	0.155738	0
SP118043	0	FALSE	ICL	0.503071	0.147207	0
SP124273	0	FALSE	reICL	0.500479	0.176652	0
SP124273	0	FALSE	ICL	0.500479	0.176652	0
SP124376	0	TRUE	reICL	0.497561	0	0
SP124376	0	FALSE	ICL	0.499684	0.231418	0
SP124431	0	FALSE	reICL	0.489772	0.264597	0
SP124431	0	FALSE	ICL	0.489772	0.264597	0
SP124444	0	FALSE	reICL	0.500527	0.194417	0
SP124444	0	FALSE	ICL	0.500527	0.194417	0
SP124447	0	TRUE	reICL	0.498322	0	0
SP124447	0	TRUE	ICL	0.498322	0	0
SP124449	0	TRUE	reICL	0.495201	0	0
SP124449	0	TRUE	ICL	0.495201	0	0
SP125693	1	TRUE	reICL	0.538807	0.24378	0
SP125693	0	FALSE	ICL	0.542333	0.20593	0
SP125710	0	TRUE	reICL	0.498522	0	0
SP125710	0	FALSE	ICL	0.501885	0.165394	0
SP125713	0	TRUE	reICL	0.491316	0	0
SP125713	0	FALSE	ICL	0.507213	0.18668	0
SP125717	0	TRUE	reICL	0.490779	0	0
SP125717	0	FALSE	ICL	0.503668	0.228275	0
SP125726	0	TRUE	reICL	0.499197	0	0
SP125726	0	FALSE	ICL	0.499875	0.150136	0
SP125752	1	TRUE	reICL	0.498868	0.146634	0
SP125752	0	FALSE	ICL	0.498636	0.138319	0
SP125757	0	TRUE	reICL	0.49979	0	0
SP125757	0	FALSE	ICL	0.499566	0.130581	0
SP125763	0	FALSE	reICL	0.508012	0.204169	0
SP125763	0	FALSE	ICL	0.508012	0.204169	0
SP125780	1	TRUE	reICL	0.510521	0.233924	0
SP125780	0	FALSE	ICL	0.51632	0.219272	0
SP125791	0	TRUE	reICL	0.498106	0	0
SP125791	0	TRUE	ICL	0.498106	0	0
SP125797	0	TRUE	reICL	0.485096	0	0
SP125797	0	FALSE	ICL	0.4934	0.183379	0
SP125804	0	TRUE	reICL	0.497506	0	0
SP125804	0	FALSE	ICL	0.49887	0.134745	0
SP127630	0	TRUE	reICL	0.494723	0	0
SP127630	0	TRUE	ICL	0.494723	0	0
SP127636	0	TRUE	reICL	0.487016	0	0
SP127636	0	FALSE	ICL	0.455815	0	0
SP135274	0	TRUE	reICL	0.502738	0	0
SP135274	0	FALSE	ICL	0.491189	0.103366	0
SP135288	0	FALSE	reICL	0.467072	0.1224	0
SP135288	0	FALSE	ICL	0.467072	0.1224	0
SP135316	1	TRUE	reICL	0.506711	0.209635	0
SP135316	0	FALSE	ICL	0.509562	0.172685	0
SP135346	0	FALSE	reICL	0.500914	0.15713	0
SP135346	0	FALSE	ICL	0.500914	0.15713	0
SP135354	0	FALSE	reICL	0.486384	0.133157	0
SP135354	0	FALSE	ICL	0.486384	0.133157	0
SP135422	0	FALSE	reICL	0.453745	0	0
SP135422	0	FALSE	ICL	0.453745	0	0
SP135427	0	TRUE	reICL	0.499325	0	0
SP135427	0	FALSE	ICL	0.498288	0.120354	0
SP135448	1	TRUE	reICL	0.503039	0.207044	0
SP135448	0	FALSE	ICL	0.504384	0.188905	0
SP80615	0	FALSE	reICL	0.506688	0.205954	0
SP80615	0	FALSE	ICL	0.506688	0.205954	0
SP82614	0	FALSE	reICL	0.487957	0	0
SP82614	0	FALSE	ICL	0.487957	0	0
SP82780	0	FALSE	reICL	0.494894	0	0
SP82780	0	FALSE	ICL	0.494894	0	0
SP97771	0	TRUE	reICL	0.494547	0	0
SP97771	0	TRUE	ICL	0.494547	0	0
SP98869	1	TRUE	reICL	0.508318	0.2616	0
SP98869	1	TRUE	ICL	0.508318	0.2616	0
