# Supplementary material for: Inferring ongoing cancer evolution from single tumour biopsies using synthetic supervised learning
Source: PLoS Comput Biol. 2022 Apr 28;18(4):e1010007. doi: 10.1371/journal.pcbi.1010007 (PMC9049314; doi:10.1371/journal.pcbi.1010007)
Supplement: S4 Table — sciClone estimates in 78 PCAWG samples. Default settings as outlined in sciClone package were used. VAFs were filtered above 5% VAF and below 100% VAF before application of sciClone. Only diploid regions were used. The estimated number of subclones was taken as the number of clusters detected by sciClone minus 2 (1 for clonal peak and 1 for neutral tail). If a sample was labeled -1 (e.g. only a clonal peak) it was called as 0 subclones. (XLSX) [file pcbi.1010007.s029.xlsx]

## Sheet: S4 Table
icgc_specimen_id	nsubclonal	c1freq	c2freq	c3freq	c4freq
SP102485	1	0.48914	0.166103	0.0699915	NA
SP102499	2	0.581259	0.500451	0.398107	0.103425
SP102511	2	0.514157	0.390486	0.19544	0.0869487
SP102537	2	0.55564	0.465916	0.358488	0.0942922
SP102547	1	0.49502	0.256169	0.0927752	NA
SP102581	2	0.621616	0.481322	0.380576	0.0824108
SP102647	2	0.565239	0.477733	0.289798	0.0885753
SP106669	1	0.489108	0.214496	0.0932408	NA
SP106722	1	0.481414	0.163897	0.0844959	NA
SP106758	1	0.502994	0.300045	0.0704662	NA
SP106797	2	0.535977	0.448181	0.244535	0.074839
SP106808	2	0.554488	0.456692	0.273408	0.0847433
SP106815	2	0.543804	0.448052	0.326647	0.0993345
SP107813	2	0.591634	0.503522	0.406913	0.145753
SP107874	2	0.572441	0.464629	0.35942	0.111043
SP107956	2	0.620456	0.520781	0.426793	0.17171
SP110816	2	0.606005	0.514096	0.422618	0.177965
SP112815	0	0.431093	0.0820276	NA	NA
SP112827	0	0.471005	0.0844454	NA	NA
SP112833	0	0.525492	0.0648366	NA	NA
SP112859	0	0.43931	0.0613606	NA	NA
SP112953	0	0.425057	0.0885522	NA	NA
SP114898	1	0.548238	0.460521	0.270179	NA
SP114900	2	0.625035	0.533573	0.44469	0.198054
SP114903	0	0.48476	0.150169	NA	NA
SP114949	0	0.514057	0.281807	NA	NA
SP114951	0	0.499882	0.379416	NA	NA
SP114958	0	0.490514	0.20706	NA	NA
SP114960	2	0.608003	0.514759	0.423162	0.176556
SP114962	0	0.501915	0.417806	NA	NA
SP114966	0	0.494447	0.24199	NA	NA
SP114968	0	0.494754	0.353882	NA	NA
SP114987	-1	0.467915	NA	NA	NA
SP114992	-1	0.429508	NA	NA	NA
SP114996	-1	0.466194	NA	NA	NA
SP115073	2	0.57088	0.468401	0.322535	0.0855648
SP115085	2	0.51491	0.363627	0.156736	0.075014
SP116742	1	0.502066	0.249257	0.0733305	NA
SP117043	2	0.565346	0.462328	0.369461	0.101033
SP117441	2	0.593739	0.492772	0.377655	0.101828
SP117493	1	0.433233	0.133578	0.0678158	NA
SP117595	1	0.510415	0.353135	0.0778611	NA
SP117949	2	0.561216	0.442169	0.24707	0.0963657
SP117984	2	0.580941	0.498323	0.418512	0.100154
SP118043	2	0.548662	0.455951	0.203939	0.10155
SP124273	0	0.49987	0.304082	NA	NA
SP124376	-1	0.497278	NA	NA	NA
SP124431	-1	0.490218	NA	NA	NA
SP124444	0	0.494681	0.146608	NA	NA
SP124447	-1	0.496451	NA	NA	NA
SP124449	-1	0.489737	NA	NA	NA
SP125693	2	0.507329	0.32728	0.189993	0.0683688
SP125710	2	0.546144	0.447737	0.246134	0.0899161
SP125713	0	0.499631	0.199486	NA	NA
SP125717	2	0.592598	0.506959	0.421889	0.153796
SP125726	1	0.535464	0.460275	0.208461	NA
SP125752	2	0.552485	0.461446	0.16386	0.0807762
SP125757	0	0.496332	0.110424	NA	NA
SP125763	2	0.551852	0.458097	0.307662	0.118146
SP125780	2	0.551239	0.445908	0.23325	0.0898175
SP125791	2	0.538954	0.44148	0.26571	0.0723237
SP125797	2	0.581964	0.500472	0.410013	0.134242
SP125804	1	0.496988	0.286367	0.0859831	NA
SP127630	0	0.489082	0.224948	NA	NA
SP127636	2	0.600096	0.483949	0.33299	0.153864
SP135274	2	0.530804	0.443571	0.232909	0.0876771
SP135288	0	0.417361	0.102097	NA	NA
SP135316	2	0.535357	0.454733	0.218676	0.0855096
SP135346	2	0.541211	0.451714	0.233972	0.0992496
SP135354	1	0.470781	0.361999	0.106856	NA
SP135422	2	0.566738	0.468934	0.346661	0.148734
SP135427	2	0.51517	0.433762	0.169704	0.0745985
SP135448	1	0.483932	0.225088	0.093106	NA
SP80615	1	0.446828	0.243227	0.100098	NA
SP82614	-1	0.484246	NA	NA	NA
SP82780	1	0.651278	0.543301	0.457125	NA
SP97771	1	0.550212	0.462235	0.0722348	NA
SP98869	2	0.55664	0.467367	0.257703	0.118227
