# Supplementary material for: Inferring ongoing cancer evolution from single tumour biopsies using synthetic supervised learning
Source: PLoS Comput Biol. 2022 Apr 28;18(4):e1010007. doi: 10.1371/journal.pcbi.1010007 (PMC9049314; doi:10.1371/journal.pcbi.1010007)
Supplement: S5 Table — Simulation parameters used for generating additional synthetic data using an alternative simulation framework. (XLSX) [file pcbi.1010007.s030.xlsx]

## Sheet: S5 Table
Synthetic D / Experiment A	Parameters	Lower Bound	Upper Bound	Fixed or uniformly sampled?
Simulation parameters used in TEMULATOR	Subclone birth rate	1	9.8	Sampled
	Subclone emergence time (population size N)	1	8192	Sampled from gaussian process fit to viable birth rate - emergence time combinations for a detectable subclone. The sampler was noisy so that frequencies below the detectable range (~10-40% VAF) could be sampled.
	Death rate	0.2	0.2	Fixed
	Mutation rates	1	500	Sampled
	Clone start times	0	3000	Sampled
	Fathers	0	0	Sampled
	Sequencing depth	50	150	Sampled
	Number clonal mutations	1	5000	Sampled
	Simulation end time	10000	10000	Fixed
	Sequencing depth	75	200	Fixed
	Depth model	2	2	Fixed
	Minimum VAF	0.05	0.05	Fixed
